# Supplementary material for: Amplicon targeted resequencing for SLC2A9 and SLC22A12 identified novel mutations in hypouricemia subjects
Source: Mol Genet Genomic Med. 2019 May 26;7(7):e00722. doi: 10.1002/mgg3.722 (PMC6625124; doi:10.1002/mgg3.722)
Supplement: Supplementary file 2 [file MGG3-7-e00722-s002.xlsx]

## Sheet: sheet 1
384Well_PlateID	Amplicon_ID	Ion_AmpliSeq_Fwd_Primer*	Ion_AmpliSeq_Rev_Primer*	Lineitem_Name	Genome_Version	Chr	Amplicon_Start	Insert_Start	Insert_Stop	Amplicon_Stop
IAD137923_1_A	AMPL7153389029	GTGGTAACATGAGATGAGAGCAGAT	CAAGAGAGGCATTGTAACCAGAGT	SLC2A9	hg19	chr4	9982165	9982190	9982415	9982439
IAD137923_1_A	AMPL7153389031	ACTGCAGAAAGAGGCGATGATG	GTTCCCATGTTATAGATGCTGAAGCT	SLC2A9	hg19	chr4	9889198	9889220	9889394	9889420
IAD137923_1_A	AMPL7156050361	CTAGGCCCAGTTCCTTGGAATT	TCAAATTGCCACACTTCCTGTCA	SLC2A9	hg19	chr4	10023011	10023033	10023159	10023182
IAD137923_1_A	AMPL7156050575	TTGCCTTGGCATTCAACATTCC	TACAATTCAACTTGGTCAACATCAGTTCT	SLC2A9	hg19	chr4	10041679	10041701	10041923	10041952
IAD137923_1_A	AMPL7156050576	CCCTCAAGTGCTGCAGAATCAA	TTCTAAAGTGTGGCAGATGGAGATG	SLC2A9	hg19	chr4	9836444	9836466	9836693	9836718
IAD137923_1_A	AMPL7156050577	GGACCTTATGAACATTCCCACTGT	ACCACCTGATACCCAAATTTGATTTAGAAA	SLC2A9	hg19	chr4	9909785	9909809	9910025	9910055
IAD137923_1_A	AMPL7156050578	CAGTGCCTGCAAAAAGGAACAAT	CTTCTCCCACAGGAGAGTACCT	SLC2A9	hg19	chr4	9943412	9943435	9943659	9943681
IAD137923_1_A	AMPL7156050581	CAGGACCCTGACAATGACACAG	GAACAGAAGGAAATAACATGGTTTGTTGT	SLC2A9	hg19	chr4	9998331	9998353	9998575	9998604
IAD137923_1_A	AMPL7156050582	AACATAGAGTGATTCCTTGCAGCTT	TGGTAAGATAAATGGAAGGCCTTAACAAG	SLC2A9	hg19	chr4	9827771	9827796	9828016	9828045
IAD137923_2_A	AMPL7153891698	CTGATCCCTCCAGTCATGCAAG	AAAGTCCATGTGTGCCTCTGTT	SLC2A9	hg19	chr4	9921961	9921983	9922201	9922223
IAD137923_2_A	AMPL7156050570	CCCAAGGAGTATGTTACTGTTCCCT	CATGCCTCATGGTTAGACATCTTCAT	SLC2A9	hg19	chr4	9987246	9987271	9987439	9987465
IAD137923_2_A	AMPL7156050573	CCTGGGTGACCGGAATAATCATG	GACTTGCACATCTGAGAAAGCAG	SLC2A9	hg19	chr4	10027475	10027498	10027665	10027688
IAD137923_2_A	AMPL7156050574	CCAGAAGTCAGCTCCATGCTTA	GCCGGTTTTTAATCATGATGCCATTG	SLC2A9	hg19	chr4	9892179	9892201	9892414	9892440
IAD137923_2_A	AMPL7156050579	CAGGGACCACAATCACTCCAAA	CTCATGCATGGAAAATGCTATATACGTG	SLC2A9	hg19	chr4	9943627	9943649	9943835	9943863
IAD137923_2_A	AMPL7156050580	ACCTTCTGTGGGATAGACTGCA	CTACCTGAGTATCGTGGGCATT	SLC2A9	hg19	chr4	9888999	9889021	9889224	9889246
IAD137923_2_A	AMPL7156050583	CCTGTTTTTGACATAATTGTCCAACGT	GAGGGTTTTTGTCTCTGCCTTTC	SLC2A9	hg19	chr4	9827979	9828006	9828229	9828252
IAD137923_2_A	AMPL7157624835	GCAGAAAAGCTGTCCGTAGTTACC	CTGAGACCCATGGCAAGGAAAC	SLC2A9	hg19	chr4	10022881	10022905	10023040	10023062
IAD137923_2_A	AMPL7160398585	TTGCGCACCCGAAGGTTT	CCGGCTCTGACGTGGTTT	SLC2A9	hg19	chr4	10020536	10020554	10020710	10020728
IAD137923_1_A	AMPL7158477638	TCATTCCATGTACACACCCAGTCTA	GTGCCAGGTGGAAGGAGAAGAAA	SLC2A9	hg19	chr4	10022660	10022685	10022904	10022927
IAD137923_1_A	AMPL7160398581	CACACAGACCAGGCGCTTATA	GTCCACTCACTGGTTCTGCA	SLC22A12	hg19	chr11	64368167	64368188	64368400	64368420
IAD137923_1_A	AMPL7161624878	CTCTGGAGAAGGCAGGAGGAAA	GTCAAGCAGAGGGTTGGCAA	SLC22A12	hg19	chr11	64369075	64369097	64369329	64369349
IAD137923_1_A	AMPL7163899103	CCTTGAGTAGGTTCCATGGCA	GCGGGATGGAAATAGCCAGG	SLC22A12	hg19	chr11	64359014	64359035	64359243	64359263
IAD137923_2_A	AMPL7153388051	GGAGCAGTGGGTACAGGGTA	TTGAGGAGGACCCAGCCTTA	SLC22A12	hg19	chr11	64365894	64365914	64366112	64366132
IAD137923_2_A	AMPL7153388052	TGCTAACCTGGAGCTACCTTCA	CAGAGAGTTCAAGGTCATCACCAAG	SLC22A12	hg19	chr11	64360894	64360916	64361137	64361162
IAD137923_2_A	AMPL7156050390	GGCAGTAAAGAAGGCAACACATG	GCCTCTGGAAATGGAGGTCTTT	SLC22A12	hg19	chr11	64368960	64368983	64369098	64369120
IAD137923_2_A	AMPL7156050449	GAACCTCGTGTGTGACTCTCA	TTGGTTTTGTGAGGCTGGTTTG	SLC22A12	hg19	chr11	64360253	64360274	64360430	64360452
IAD137923_2_A	AMPL7156050451	CCTGGGAAGAAGGTCTCAGAGA	GAAGGGCATCTACCAGCACAA	SLC22A12	hg19	chr11	64366204	64366226	64366387	64366408
IAD137923_2_A	AMPL7156050455	CTGCCCGACACCATCCAAG	TTCCGCCTCTGTCAAGTGATG	SLC22A12	hg19	chr11	64368379	64368398	64368488	64368509
IAD137923_2_A	AMPL7156050456	GGGACCTGATAAACATAGTCTAGAGACT	CATTTGGAGCAGGAAGATGTTGC	SLC22A12	hg19	chr11	64366964	64366992	64367203	64367226
IAD137923_2_A	AMPL7156050458	CCACCAAGCTCACTAATCCCAT	ACATGAACATCTAGGTCTGGGAGAA	SLC22A12	hg19	chr11	64367805	64367827	64368020	64368045
IAD137923_2_A	AMPL7156050463	GGAGGTCTCGGAATCACCTCA	ACGAGGTCCAGGAGTTCAGAA	SLC22A12	hg19	chr11	64358787	64358808	64359036	64359057
IAD137923_2_A	AMPL7156050588	GGAAAAGGACAGTTTGATTGGCA	TGAGACTCTACTGCTTGTGTGGA	SLC22A12	hg19	chr11	64369222	64369245	64369435	64369458
IAD137923_2_A	AMPL7156050590	GAGTCTCAGCTCCACAGCTTTAC	CAACCCTCTGGGAACTCATAGG	SLC22A12	hg19	chr11	64369451	64369474	64369703	64369725
IAD137923_2_A	AMPL7161624853	GCCAGGAGAAAAACTTAGGCCTC	CGGTGACACTTATGGAATCGAGTT	SLC22A12	hg19	chr11	64358512	64358535	64358651	64358675
IAD137923_2_A	AMPL7163293443	CCTAGGGAGCTTGAGTCCTGA	GTGATCCATGACTGACCTCCAA	SLC22A12	hg19	chr11	64359217	64359238	64359467	64359489
IAD137923_1_A	AMPL7156050448	GCAGAGGGTGGCAGGATATACT	CAGAATCCCAGCCAGGTAGATG	SLC22A12	hg19	chr11	64360045	64360067	64360297	64360319
IAD137923_1_A	AMPL7156050450	ATAGGGTGGGCTCTAGGTGTT	GTGCCCGTGTTCATCATGAC	SLC22A12	hg19	chr11	64360791	64360812	64361006	64361026
IAD137923_1_A	AMPL7156050452	CGCTTCCGGACCTGTATCTC	TGTCGGGAGTGACTGACAGA	SLC22A12	hg19	chr11	64366364	64366384	64366521	64366541
IAD137923_1_A	AMPL7156050453	GGCTGCCATCAACGGAAAG	TCCTCCTCTCTGAGACCTTCTTC	SLC22A12	hg19	chr11	64366063	64366082	64366208	64366231
IAD137923_1_A	AMPL7156050457	GCCTTTGGCTTCACCTTCTTC	GGAAGTCTCTGGTGTACAGCTTTG	SLC22A12	hg19	chr11	64367152	64367173	64367371	64367395
IAD137923_1_A	AMPL7156050459	TCGGTCTCCTTGCAGTGATG	GGGAAAGGAGAGTCTCCCATTC	SLC22A12	hg19	chr11	64361092	64361112	64361334	64361356
IAD137923_1_A	AMPL7156050460	GGTGTCTGTTGATGCTGGGAA	GTGGCTGAGCCAAGAGAAGGT	SLC22A12	hg19	chr11	64358208	64358229	64358430	64358451
IAD137923_1_A	AMPL7156050462	GCGGGTTAAACTTTGACCAAGGA	GCTCAGGCTCTCTGGTCATCT	SLC22A12	hg19	chr11	64358618	64358641	64358855	64358876
IAD137923_1_A	AMPL7156050584	CCAGATTCTACCTCTAAAGCCCTGAT	AAACTGTGTGGATTTTAGGACAGAGTT	SLC22A12	hg19	chr11	64368758	64368784	64368993	64369020
IAD137923_1_A	AMPL7156050589	CTAACCACCATCCATGGTCAAGA	CTGTAACTGTGGGTAGGAGTTTCAC	SLC22A12	hg19	chr11	64369402	64369425	64369648	64369673
IAD137923_1_A	AMPL7156050592	GCGAGGGATTGAATAAAGAAACAAATGA	AAGTGAGATGATGCTTTGAGGTGT	SLC22A12	hg19	chr11	64369788	64369816	64369997	64370021

## Sheet: sheet 2
No.	Chr	Qual	Start	End	Ref	Alt	FREQ	Func.refGene	Gene.refGene	GeneDetail.refGene	ExonicFunc.refGene	AAChange.refGene	cytoBand	gwasCatalog	esp6500siv2_all	1000g2015aug_all	1000g2015aug_eas	cosmic82	snp150Common	snp150	nci60	ICGC_Id	ICGC_Occurrence	CLINSIG	CLNDBN	CLNACC	CLNDSDB	CLNDSDBID	SIFT_score	SIFT_converted_rankscore	SIFT_pred	Polyphen2_HDIV_score	Polyphen2_HDIV_rankscore	Polyphen2_HDIV_pred	Polyphen2_HVAR_score	Polyphen2_HVAR_rankscore	Polyphen2_HVAR_pred	LRT_score	LRT_converted_rankscore	LRT_pred	MutationTaster_score	MutationTaster_converted_rankscore	MutationTaster_pred	MutationAssessor_score	MutationAssessor_score_rankscore	MutationAssessor_pred
1	chr4	102634	9889042	9889042	T	C	AF=0.733474	intronic	SLC2A9	.	.	.	4p16.1	.	.	0.893171	0.7917	.	rs4697905	rs4697905	.	.	.	.	.	.	.	.	.	.	.	.	.	.	.	.	.	.	.	.	.	.	.	.	.	.
2	chr4	32164	9889069	9889069	C	T	AF=0.215207	intronic	SLC2A9	.	.	.	4p16.1	.	.	0.316494	0.1806	.	rs6836878	rs6836878	.	MU10135646	LUSC-KR|2|66|0.03030	.	.	.	.	.	.	.	.	.	.	.	.	.	.	.	.	.	.	.	.	.	.	.
3	chr4	1075	9892246	9892246	C	T	AF=0.014755	exonic	SLC2A9	.	synonymous SNV	SLC2A9:NM_020041:exon9:c.G1203A:p.T401T,SLC2A9:NM_001001290:exon10:c.G1116A:p.T372T	4p16.1	.	.	0.000798722	0.004	.	.	rs191072192	.	.	.	Likely benign	Familial_renal_hypouricemia	RCV000407190.1	MedGen:OMIM:SNOMED_CT	C0473219:220150:236478009	.	.	.	.	.	.	.	.	.	.	.	.	.	.	.	.	.	.
4	chr4	9219	9909850	9909850	T	G	AF=0.129554	intronic	SLC2A9	.	.	.	4p16.1	.	0.2176	0.215056	0.1458	ID=COSM4003249,COSM4003248;OCCURENCE=1(haematopoietic_and_lymphoid_tissue)	rs2280204	rs2280204	.	.	.	Benign	Familial_renal_hypouricemia	RCV000351246.1	MedGen:OMIM:SNOMED_CT	C0473219:220150:236478009	.	.	.	.	.	.	.	.	.	.	.	.	.	.	.	.	.	.
5	chr4	43717	9909923	9909923	G	A	AF=0.319996	exonic	SLC2A9	.	nonsynonymous SNV	SLC2A9:NM_020041:exon8:c.C1049T:p.P350L,SLC2A9:NM_001001290:exon9:c.C962T:p.P321L	4p16.1	.	0.3794	0.271166	0.1994	ID=COSM4999531,COSM4999530;OCCURENCE=1(pancreas)	rs2280205	rs2280205	0.46	MU20661434	LUSC-KR|1|66|0.01515	Benign	Familial_renal_hypouricemia	RCV000306821.1	MedGen:OMIM:SNOMED_CT	C0473219:220150:236478009	0.339	0.144	T	0.03	0.22	B	0.009	0.162	B	0	0.002	N	1	0.09	P	0.945	0.238	L
6	chr4	65	9921985	9921985	T	A	AF=0.000823	intronic	SLC2A9	.	.	.	4p16.1	.	.	.	.	.	.	.	.	.	.	.	.	.	.	.	.	.	.	.	.	.	.	.	.	.	.	.	.	.	.	.	.	.
7	chr4	86023	9922130	9922130	C	T	AF=0.613717	exonic	SLC2A9	.	nonsynonymous SNV	SLC2A9:NM_020041:exon7:c.G881A:p.R294H,SLC2A9:NM_001001290:exon8:c.G794A:p.R265H	4p16.1	.	0.1494	0.294129	0.6845	ID=COSM4986334,COSM4986335;OCCURENCE=1(haematopoietic_and_lymphoid_tissue),6(soft_tissue)	rs3733591	rs3733591	0.17	.	.	Benign	Familial_renal_hypouricemia	RCV000317105.1	MedGen:OMIM:SNOMED_CT	C0473219:220150:236478009	0.013	0.546	D	1	0.899	D	0.989	0.85	D	0.342	0.042	N	0.997	0.23	P	2.295	0.656	M
8	chr4	1659	9922167	9922167	C	T	AF=0.014415	exonic	SLC2A9	.	nonsynonymous SNV	SLC2A9:NM_020041:exon7:c.G844A:p.V282I,SLC2A9:NM_001001290:exon8:c.G757A:p.V253I	4p16.1	Name=Urate levels in lean individuals,Uric acid levels,Serum uric acid levels,Urate levels	0.2863	0.263778	0.0129	ID=COSM3736360,COSM3736361;OCCURENCE=1(bone),2(breast),7(soft_tissue),1(skin)	rs16890979	rs16890979	0.22	.	.	Benign	Familial_renal_hypouricemia	RCV000262922.1	MedGen:OMIM:SNOMED_CT	C0473219:220150:236478009	0.158	0.239	T	0.693	0.397	P	0.114	0.354	B	0	0.523	N	0.905	0.276	P	2.08	0.576	M
9	chr4	1295	9943475	9943475	A	G	AF=0.022721	intronic	SLC2A9	.	.	.	4p16.1	.	.	0.00279553	0.0109	.	.	rs2276965	.	MU29813164	LUSC-KR|1|66|0.01515	.	.	.	.	.	.	.	.	.	.	.	.	.	.	.	.	.	.	.	.	.	.	.
10	chr4	1398	9943499	9943499	A	T	AF=0.022193	intronic	SLC2A9	.	.	.	4p16.1	.	0.0004	0.00279553	0.0109	.	.	rs2276964	.	MU29813187	LUSC-KR|1|66|0.01515	.	.	.	.	.	.	.	.	.	.	.	.	.	.	.	.	.	.	.	.	.	.	.
11	chr4	38	9943684	9943684	G	A	AF=0.000848	intronic	SLC2A9	.	.	.	4p16.1	.	.	.	.	.	.	.	.	.	.	.	.	.	.	.	.	.	.	.	.	.	.	.	.	.	.	.	.	.	.	.	.	.
12	chr4	472	9943695	9943695	G	A	AF=0.004239	intronic	SLC2A9	.	.	.	4p16.1	.	.	0.000199681	0.001	.	.	rs200826534	.	.	.	.	.	.	.	.	.	.	.	.	.	.	.	.	.	.	.	.	.	.	.	.	.	.
13	chr4	7070	9943700	9943700	G	A	AF=0.072894	intronic	SLC2A9	.	.	.	4p16.1	.	0.2061	0.139776	0.0933	.	rs4292327	rs4292327	0.25	.	.	.	.	.	.	.	.	.	.	.	.	.	.	.	.	.	.	.	.	.	.	.	.	.
14	chr4	202	9943751	9943751	G	A	AF=0.000853	intronic	SLC2A9	.	.	.	4p16.1	.	.	.	.	.	.	.	.	.	.	.	.	.	.	.	.	.	.	.	.	.	.	.	.	.	.	.	.	.	.	.	.	.
15	chr4	2651	9943766	9943766	C	G	AF=0.012596	intronic	SLC2A9	.	.	.	4p16.1	.	.	0.00698882	0.0327	.	.	rs142065199	.	.	.	.	.	.	.	.	.	.	.	.	.	.	.	.	.	.	.	.	.	.	.	.	.	.
16	chr4	46691	9982191	9982191	C	T	AF=0.501576	intronic	SLC2A9	.	.	.	4p16.1	.	0.4233	0.386182	0.4177	.	rs13115193	rs13115193	0.34	MU639551	LUSC-KR|1|66|0.01515	.	.	.	.	.	.	.	.	.	.	.	.	.	.	.	.	.	.	.	.	.	.	.
17	chr4	95117	9982330	9982330	A	G	AF=0.987646	exonic	SLC2A9	.	synonymous SNV	SLC2A9:NM_020041:exon5:c.T567C:p.L189L,SLC2A9:NM_001001290:exon6:c.T480C:p.L160L	4p16.1	.	0.7292	0.752396	0.9861	.	rs13125646	rs13125646	0.78	.	.	Benign	Familial_renal_hypouricemia	RCV000371270.1	MedGen:OMIM:SNOMED_CT	C0473219:220150:236478009	.	.	.	.	.	.	.	.	.	.	.	.	.	.	.	.	.	.
18	chr4	74569	9987324	9987324	G	A	AF=0.357344	exonic	SLC2A9	.	synonymous SNV	SLC2A9:NM_020041:exon4:c.C504T:p.I168I,SLC2A9:NM_001001290:exon5:c.C417T:p.I139I	4p16.1	Name=Renal overload gout	0.0591	0.15615	0.3919	ID=COSM3760847,COSM3760846;OCCURENCE=3(haematopoietic_and_lymphoid_tissue),1(large_intestine)	rs3733589	rs3733589	0.11	MU139071	COAD-US|1|216|0.00463	Benign	Familial_renal_hypouricemia	RCV000269724.1	MedGen:OMIM:SNOMED_CT	C0473219:220150:236478009	.	.	.	.	.	.	.	.	.	.	.	.	.	.	.	.	.	.
19	chr4	52	9998373	9998373	G	C	AF=0.000869	intronic	SLC2A9	.	.	.	4p16.1	.	.	.	.	.	.	.	.	.	.	.	.	.	.	.	.	.	.	.	.	.	.	.	.	.	.	.	.	.	.	.	.	.
20	chr4	48878	9998440	9998440	C	T	AF=0.540402	exonic	SLC2A9	.	synonymous SNV	SLC2A9:NM_020041:exon3:c.G375A:p.T125T,SLC2A9:NM_001001290:exon4:c.G288A:p.T96T	4p16.1	.	0.7271	0.642173	0.506	ID=COSM5468709,COSM149644;OCCURENCE=1(stomach),1(large_intestine)	rs10939650	rs10939650	0.59	MU586300	COCA-CN|1|187|0.00535,LUSC-KR|1|66|0.01515	Benign	Familial_renal_hypouricemia	RCV000326734.1	MedGen:OMIM:SNOMED_CT	C0473219:220150:236478009	.	.	.	.	.	.	.	.	.	.	.	.	.	.	.	.	.	.
21	chr4	90828	9998493	9998493	A	G	AF=0.977170	exonic	SLC2A9	.	synonymous SNV	SLC2A9:NM_020041:exon3:c.T322C:p.L108L,SLC2A9:NM_001001290:exon4:c.T235C:p.L79L	4p16.1	.	0.7823	0.820687	0.9722	.	rs13113918	rs13113918	0.73	MU34847789	SKCA-BR|1|66|0.01515	Benign	Familial_renal_hypouricemia	RCV000320934.1	MedGen:OMIM:SNOMED_CT	C0473219:220150:236478009	.	.	.	.	.	.	.	.	.	.	.	.	.	.	.	.	.	.
22	chr4	43695	10020564	10020564	G	A	AF=0.503005	intronic	SLC2A9	.	.	.	4p16.1	.	0.3973	0.408546	0.4167	ID=COSN24295995,COSN24295522,COSN24296097,COSN24295771,COSN24296532,COSN24296361,COSN24296227,COSN24295348,COSN24295895,COSN24296190;OCCURENCE=4(liver),1(biliary_tract)	rs2240721	rs2240721	.	MU29813256	LUSC-KR|1|66|0.01515	.	.	.	.	.	.	.	.	.	.	.	.	.	.	.	.	.	.	.	.	.	.	.
23	chr4	34	10020615	10020615	A	G	AF=0.001769	exonic	SLC2A9	.	nonsynonymous SNV	SLC2A9:NM_020041:exon2:c.T233C:p.V78A,SLC2A9:NM_001001290:exon3:c.T146C:p.V49A	4p16.1	.	.	.	.	.	.	rs907584363	.	.	.	.	.	.	.	.	0.002	0.784	D	1	0.899	D	0.996	0.916	D	0.001	0.42	D	0.622	0.327	D	3.245	0.9	M
24	chr4	110	10020618	10020618	A	C	AF=0.000877	exonic	SLC2A9	.	nonsynonymous SNV	SLC2A9:NM_020041:exon2:c.T230G:p.V77G,SLC2A9:NM_001001290:exon3:c.T143G:p.V48G	4p16.1	.	.	0.000798722	0.003	.	.	rs183263293	.	.	.	.	.	.	.	.	0	0.912	D	1	0.899	D	0.999	0.971	D	0	0.629	D	1	0.498	D	2.91	0.844	M
25	chr4	39440	10022839	10022839	G	A	AF=0.435677	intronic	SLC2A9	.	.	.	4p16.1	.	.	0.207867	0.4643	.	rs2276963	rs2276963	.	.	.	.	.	.	.	.	.	.	.	.	.	.	.	.	.	.	.	.	.	.	.	.	.	.
26	chr4	33368	10022880	10022880	T	C	AF=0.381449	intronic	SLC2A9	.	.	.	4p16.1	.	0.0611	0.158347	0.3899	ID=COSN15322619,COSN15304520,COSN1284089,COSN19658598;OCCURENCE=2(haematopoietic_and_lymphoid_tissue),1(liver),1(oesophagus)	rs2276962	rs2276962	0.041	MU727498	ESCA-CN|1|228|0.00439,LINC-JP|1|244|0.00410	.	.	.	.	.	.	.	.	.	.	.	.	.	.	.	.	.	.	.	.	.	.	.
27	chr4	108000	10022981	10022981	C	T	AF=0.499778	exonic	SLC2A9	.	nonsynonymous SNV	SLC2A9:NM_020041:exon1:c.G73A:p.G25R	4p16.1	.	0.4283	0.407348	0.4177	ID=COSM149645;OCCURENCE=1(stomach),1(pancreas),1(thyroid),3(large_intestine),1(biliary_tract)	rs2276961	rs2276961	0.39	MU159358	BTCA-JP|1|239|0.00418,LUSC-KR|1|66|0.01515,COAD-US|1|216|0.00463,THCA-SA|1|15|0.06667	Benign	Familial_renal_hypouricemia	RCV000332816.1	MedGen:OMIM:SNOMED_CT	C0473219:220150:236478009	0	0.912	D	0.013	0.154	B	0.002	0.063	B	0	0.003	N	1	0.09	P	0	0.065	N
28	chr4	202	10022992	10022992	G	A	AF=0.000824	exonic	SLC2A9	.	nonsynonymous SNV	SLC2A9:NM_020041:exon1:c.C62T:p.T21I	4p16.1	.	.	.	.	.	.	rs748372830	.	.	.	.	.	.	.	.	0	0.912	D	0.164	0.268	B	0.037	0.218	B	0.002	0.009	N	1	0.182	N	0	0.065	N
29	chr4	202	10023016	10023016	C	T	AF=0.000807	exonic	SLC2A9	.	nonsynonymous SNV	SLC2A9:NM_020041:exon1:c.G38A:p.G13D	4p16.1	.	.	.	.	.	.	.	.	.	.	.	.	.	.	.	0.02	0.496	D	0.001	0.067	B	0.001	0.04	B	0	0.002	N	1	0.09	N	0	0.065	N
30	chr4	14800	10027542	10027542	C	T	AF=0.077725	exonic	SLC2A9	.	nonsynonymous SNV	SLC2A9:NM_001001290:exon2:c.G49A:p.A17T	4p16.1	.	0.347	0.26857	0.0972	ID=COSM4002865;OCCURENCE=1(haematopoietic_and_lymphoid_tissue),12(soft_tissue),1(large_intestine)	rs6820230	rs6820230	0.31	MU11775526	COCA-CN|1|187|0.00535	.	.	.	.	.	0.584	0.059	T	0	0.026	B	0.001	0.04	B	.	.	.	1	0.09	P	.	.	.
31	chr4	6288	10027643	10027643	A	G	AF=0.076198	intronic	SLC2A9	.	.	.	4p16.1	.	0.3412	0.266973	0.0952	.	rs6449237	rs6449237	.	.	.	.	.	.	.	.	.	.	.	.	.	.	.	.	.	.	.	.	.	.	.	.	.	.
32	chr11	26624	64358241	64358241	A	T	AF=0.270955	upstream	SLC22A12	dist=41	.	.	11q13.1	.	.	0.385783	0.2212	.	rs11602903	rs11602903	.	MU30007974	LUSC-KR|1|66|0.01515	.	.	.	.	.	.	.	.	.	.	.	.	.	.	.	.	.	.	.	.	.	.	.
33	chr11	76919	64358265	64358265	C	T	AF=0.727110	upstream	SLC22A12	dist=17	.	.	11q13.1	Name=Urate levels in obese individuals	.	0.571885	0.7808	.	rs524023	rs524023	.	.	.	.	.	.	.	.	.	.	.	.	.	.	.	.	.	.	.	.	.	.	.	.	.	.
34	chr11	58351	64358311	64358311	C	T	AF=0.276677	UTR5	SLC22A12	NM_001276326:c.-718C>T;NM_001276327:c.-718C>T;NM_144585:c.-718C>T;NM_153378:c.-2798C>T	.	.	11q13.1	.	.	0.386981	0.2192	.	rs9734313	rs9734313	.	MU30008006	LUSC-KR|1|66|0.01515	Benign	Familial_renal_hypouricemia	RCV000373468.1	MedGen:OMIM:SNOMED_CT	C0473219:220150:236478009	.	.	.	.	.	.	.	.	.	.	.	.	.	.	.	.	.	.
35	chr11	133210	64358605	64358605	T	C	AF=0.717624	UTR5	SLC22A12	NM_001276326:c.-424T>C;NM_001276327:c.-424T>C;NM_144585:c.-424T>C;NM_153378:c.-2504T>C	.	.	11q13.1	.	.	0.571885	0.7808	.	rs559946	rs559946	.	.	.	Benign	Familial_renal_hypouricemia	RCV000339005.1	MedGen:OMIM:SNOMED_CT	C0473219:220150:236478009	.	.	.	.	.	.	.	.	.	.	.	.	.	.	.	.	.	.
36	chr11	118	64358620	64358620	G	A	AF=0.000807	UTR5	SLC22A12	NM_001276326:c.-409G>A;NM_001276327:c.-409G>A;NM_144585:c.-409G>A;NM_153378:c.-2489G>A	.	.	11q13.1	.	.	0.000199681	.	.	.	rs75351039	.	.	.	.	.	.	.	.	.	.	.	.	.	.	.	.	.	.	.	.	.	.	.	.	.	.
37	chr11	227	64358747	64358747	C	T	AF=0.001784	UTR5	SLC22A12	NM_001276326:c.-282C>T;NM_001276327:c.-282C>T;NM_144585:c.-282C>T;NM_153378:c.-2362C>T	.	.	11q13.1	.	.	.	.	.	.	.	.	.	.	.	.	.	.	.	.	.	.	.	.	.	.	.	.	.	.	.	.	.	.	.	.	.
38	chr11	55881	64358809	64358809	G	A	AF=0.277906	UTR5	SLC22A12	NM_001276326:c.-220G>A;NM_001276327:c.-220G>A;NM_144585:c.-220G>A;NM_153378:c.-2300G>A	.	.	11q13.1	.	.	0.385383	0.2192	.	rs3825018	rs3825018	.	.	.	Benign	Familial_renal_hypouricemia	RCV000275434.1	MedGen:OMIM:SNOMED_CT	C0473219:220150:236478009	.	.	.	.	.	.	.	.	.	.	.	.	.	.	.	.	.	.
39	chr11	85	64358935	64358935	A	G	AF=0.000866	UTR5	SLC22A12	NM_001276326:c.-94A>G;NM_001276327:c.-94A>G;NM_144585:c.-94A>G;NM_153378:c.-2174A>G	.	.	11q13.1	.	.	.	.	.	.	.	.	.	.	.	.	.	.	.	.	.	.	.	.	.	.	.	.	.	.	.	.	.	.	.	.	.
40	chr11	88	64358936	64358936	C	T	AF=0.000862	UTR5	SLC22A12	NM_001276326:c.-93C>T;NM_001276327:c.-93C>T;NM_144585:c.-93C>T;NM_153378:c.-2173C>T	.	.	11q13.1	.	.	.	.	.	.	rs886048451	.	.	.	Uncertain significance	Familial_renal_hypouricemia	RCV000311717.1	MedGen:OMIM:SNOMED_CT	C0473219:220150:236478009	.	.	.	.	.	.	.	.	.	.	.	.	.	.	.	.	.	.
41	chr11	218	64358984	64358984	C	G	AF=0.002582	UTR5	SLC22A12	NM_001276326:c.-45C>G;NM_001276327:c.-45C>G;NM_144585:c.-45C>G;NM_153378:c.-2125C>G	.	.	11q13.1	.	.	0.000599042	0.003	.	.	rs201365068	.	.	.	Uncertain significance	Familial_renal_hypouricemia	RCV000371107.1	MedGen:OMIM:SNOMED_CT	C0473219:220150:236478009	.	.	.	.	.	.	.	.	.	.	.	.	.	.	.	.	.	.
42	chr11	324	64359157	64359157	C	T	AF=0.001689	exonic	SLC22A12	.	synonymous SNV	SLC22A12:NM_001276326:exon1:c.C129T:p.A43A,SLC22A12:NM_001276327:exon1:c.C129T:p.A43A,SLC22A12:NM_144585:exon1:c.C129T:p.A43A	11q13.1	.	0.0002	.	.	.	.	rs3802948	.	.	.	.	.	.	.	.	.	.	.	.	.	.	.	.	.	.	.	.	.	.	.	.	.	.
43	chr11	64	64359202	64359202	G	A	AF=0.001652	exonic	SLC22A12	.	synonymous SNV	SLC22A12:NM_001276326:exon1:c.G174A:p.T58T,SLC22A12:NM_001276327:exon1:c.G174A:p.T58T,SLC22A12:NM_144585:exon1:c.G174A:p.T58T	11q13.1	.	.	.	.	.	.	rs766979331	.	.	.	.	.	.	.	.	.	.	.	.	.	.	.	.	.	.	.	.	.	.	.	.	.	.
44	chr11	68	64359265	64359265	G	A	AF=0.000841	exonic	SLC22A12	.	synonymous SNV	SLC22A12:NM_001276326:exon1:c.G237A:p.P79P,SLC22A12:NM_001276327:exon1:c.G237A:p.P79P,SLC22A12:NM_144585:exon1:c.G237A:p.P79P	11q13.1	.	.	0.000199681	0.001	.	.	rs571307205	.	.	.	.	.	.	.	.	.	.	.	.	.	.	.	.	.	.	.	.	.	.	.	.	.	.
45	chr11	24693	64359274	64359274	C	T	AF=0.222670	exonic	SLC22A12	.	synonymous SNV	SLC22A12:NM_001276326:exon1:c.C246T:p.N82N,SLC22A12:NM_001276327:exon1:c.C246T:p.N82N,SLC22A12:NM_144585:exon1:c.C246T:p.N82N	11q13.1	.	0.0033	0.0706869	0.2956	.	rs3825017	rs3825017	.	.	.	Benign	Familial_renal_hypouricemia	RCV000317584.1	MedGen:OMIM:SNOMED_CT	C0473219:220150:236478009	.	.	.	.	.	.	.	.	.	.	.	.	.	.	.	.	.	.
46	chr11	29489	64359286	64359286	C	T	AF=0.272788	exonic	SLC22A12	.	synonymous SNV	SLC22A12:NM_001276326:exon1:c.C258T:p.H86H,SLC22A12:NM_001276327:exon1:c.C258T:p.H86H,SLC22A12:NM_144585:exon1:c.C258T:p.H86H	11q13.1	.	0.5383	0.387181	0.2192	ID=COSM3752610;OCCURENCE=1(breast),2(thyroid),2(large_intestine)	rs3825016	rs3825016	0.57	MU79469	LUSC-KR|1|66|0.01515,COAD-US|2|216|0.00926,THCA-SA|2|15|0.13333	Benign	Familial_renal_hypouricemia	RCV000372062.1	MedGen:OMIM:SNOMED_CT	C0473219:220150:236478009	.	.	.	.	.	.	.	.	.	.	.	.	.	.	.	.	.	.
47	chr11	141	64359297	64359297	G	A	AF=0.001682	exonic	SLC22A12	.	nonsynonymous SNV	SLC22A12:NM_001276326:exon1:c.G269A:p.R90H,SLC22A12:NM_001276327:exon1:c.G269A:p.R90H,SLC22A12:NM_144585:exon1:c.G269A:p.R90H	11q13.1	.	7.7e-05	.	.	.	.	rs121907896	.	.	.	Pathogenic	Familial_renal_hypouricemia	RCV000003693.4	MedGen:OMIM:SNOMED_CT	C0473219:220150:236478009	0.061	0.473	T	0.992	0.629	D	0.479	0.493	P	0	0.559	D	0.543	0.81	A	3.06	0.872	M
48	chr11	49	64360123	64360123	C	G	AF=0.000877	intronic	SLC22A12	.	.	.	11q13.1	.	.	.	.	.	.	.	.	.	.	.	.	.	.	.	.	.	.	.	.	.	.	.	.	.	.	.	.	.	.	.	.	.
49	chr11	64861	64360274	64360274	T	C	AF=0.280032	exonic	SLC22A12	.	synonymous SNV	SLC22A12:NM_001276326:exon2:c.T426C:p.H142H,SLC22A12:NM_001276327:exon2:c.T426C:p.H142H,SLC22A12:NM_144585:exon2:c.T426C:p.H142H	11q13.1	.	0.5362	0.385982	0.2212	ID=COSM4416773;OCCURENCE=1(breast),1(haematopoietic_and_lymphoid_tissue)	rs11231825	rs11231825	0.6	MU11963162	LUSC-KR|1|66|0.01515	Benign	Familial_renal_hypouricemia	RCV000286659.1	MedGen:OMIM:SNOMED_CT	C0473219:220150:236478009	.	.	.	.	.	.	.	.	.	.	.	.	.	.	.	.	.	.
50	chr11	202	64360303	64360303	A	G	AF=0.000804	exonic	SLC22A12	.	nonsynonymous SNV	SLC22A12:NM_001276326:exon2:c.A455G:p.Y152C,SLC22A12:NM_001276327:exon2:c.A455G:p.Y152C,SLC22A12:NM_144585:exon2:c.A455G:p.Y152C	11q13.1	.	.	.	.	.	.	.	.	.	.	.	.	.	.	.	0.001	0.784	D	1	0.899	D	0.989	0.769	D	0.001	0.404	N	0.836	0.81	D	3.685	0.946	H
51	chr11	207	64360355	64360355	G	A	AF=0.001446	splicing	SLC22A12	NM_001276326:exon2:c.506+1G>A;NM_001276327:exon2:c.506+1G>A;NM_144585:exon2:c.506+1G>A;NM_153378:exon3:UTR5	.	.	11q13.1	.	.	0.000199681	0.001	.	.	rs58174038	.	.	.	.	.	.	.	.	.	.	.	.	.	.	.	.	.	.	.	.	1	0.81	D	.	.	.
52	chr11	430	64360386	64360386	T	C	AF=0.001618	intronic	SLC22A12	.	.	.	11q13.1	.	.	.	.	.	.	rs765686032	.	.	.	.	.	.	.	.	.	.	.	.	.	.	.	.	.	.	.	.	.	.	.	.	.	.
53	chr11	220	64360934	64360934	G	A	AF=0.001618	exonic	SLC22A12	.	synonymous SNV	SLC22A12:NM_144585:exon3:c.G564A:p.T188T	11q13.1	.	.	0.000199681	0.001	.	.	rs200050310	.	.	.	Uncertain significance	Familial_renal_hypouricemia	RCV000341648.1	MedGen:OMIM:SNOMED_CT	C0473219:220150:236478009	.	.	.	.	.	.	.	.	.	.	.	.	.	.	.	.	.	.
54	chr11	4085	64361042	64361042	G	A	AF=0.020414	intronic	SLC22A12	.	.	.	11q13.1	.	.	0.00239617	0.0109	.	.	rs75786299	.	.	.	.	.	.	.	.	.	.	.	.	.	.	.	.	.	.	.	.	.	.	.	.	.	.
55	chr11	183	64361051	64361051	C	T	AF=0.001855	intronic	SLC22A12	.	.	.	11q13.1	.	0.0012	0.000798722	.	.	.	rs200442779	.	.	.	.	.	.	.	.	.	.	.	.	.	.	.	.	.	.	.	.	.	.	.	.	.	.
56	chr11	199	64361134	64361134	G	A	AF=0.000822	exonic	SLC22A12	.	nonsynonymous SNV	SLC22A12:NM_001276326:exon4:c.G587A:p.R196Q,SLC22A12:NM_144585:exon4:c.G689A:p.R230Q,SLC22A12:NM_153378:exon4:c.G26A:p.R9Q	11q13.1	.	.	.	.	ID=COSM5480916;OCCURENCE=1(large_intestine)	.	rs759297223	.	MU41416867	COCA-CN|1|187|0.00535	.	.	.	.	.	0.012	0.721	D	0.939	0.552	P	0.459	0.472	P	0.089	0.205	N	1	0.182	N	2.36	0.681	M
57	chr11	164	64361219	64361219	G	A	AF=0.000938	exonic	SLC22A12	.	stopgain	SLC22A12:NM_001276326:exon4:c.G672A:p.W224X,SLC22A12:NM_144585:exon4:c.G774A:p.W258X,SLC22A12:NM_153378:exon4:c.G111A:p.W37X	11q13.1	.	.	0.000998403	0.005	ID=COSM4989275;OCCURENCE=1(soft_tissue)	.	rs121907892	.	.	.	Pathogenic	Familial_renal_hypouricemia	RCV000003689.5	MedGen:OMIM:SNOMED_CT	C0473219:220150:236478009	.	.	.	.	.	.	.	.	.	0	0.843	D	1	0.81	A	.	.	.
58	chr11	39165	64365943	64365943	T	C	AF=0.272497	intronic	SLC22A12	.	.	.	11q13.1	.	0.5489	0.389377	0.2212	.	rs1529909	rs1529909	0.09	MU30008031	LUSC-KR|1|66|0.01515	.	.	.	.	.	.	.	.	.	.	.	.	.	.	.	.	.	.	.	.	.	.	.
59	chr11	202	64366451	64366451	C	T	AF=0.000824	intronic	SLC22A12	.	.	.	11q13.1	.	.	0.000798722	.	.	.	rs144128502	.	.	.	.	.	.	.	.	.	.	.	.	.	.	.	.	.	.	.	.	.	.	.	.	.	.
60	chr11	925	64366992	64366992	G	A	AF=0.076373	intronic	SLC22A12	.	.	.	11q13.1	.	.	.	.	.	.	.	.	.	.	.	.	.	.	.	.	.	.	.	.	.	.	.	.	.	.	.	.	.	.	.	.	.
61	chr11	56383	64367050	64367050	A	G	AF=1.000000	intronic	SLC22A12	.	.	.	11q13.1	.	.	0.982628	1	.	rs1705361	rs1705361	.	.	.	.	.	.	.	.	.	.	.	.	.	.	.	.	.	.	.	.	.	.	.	.	.	.
62	chr11	43	64367105	64367105	C	A	AF=0.001088	intronic	SLC22A12	.	.	.	11q13.1	.	.	.	.	.	.	.	.	.	.	.	.	.	.	.	.	.	.	.	.	.	.	.	.	.	.	.	.	.	.	.	.	.
63	chr11	207	64367113	64367113	C	G	AF=0.004264	intronic	SLC22A12	.	.	.	11q13.1	.	.	0.000798722	0.003	.	.	rs11231836	.	.	.	.	.	.	.	.	.	.	.	.	.	.	.	.	.	.	.	.	.	.	.	.	.	.
64	chr11	2046	64367115	64367115	C	T	AF=0.030388	intronic	SLC22A12	.	.	.	11q13.1	.	.	0.0107827	0.0248	.	rs373337426	rs373337426	.	.	.	.	.	.	.	.	.	.	.	.	.	.	.	.	.	.	.	.	.	.	.	.	.	.
65	chr11	197	64367272	64367272	C	T	AF=0.002310	exonic	SLC22A12	.	synonymous SNV	SLC22A12:NM_001276327:exon5:c.C871T:p.L291L,SLC22A12:NM_001276326:exon7:c.C1093T:p.L365L,SLC22A12:NM_144585:exon7:c.C1195T:p.L399L,SLC22A12:NM_153378:exon7:c.C532T:p.L178L	11q13.1	.	.	0.000599042	0.003	.	.	rs543512307	.	.	.	.	.	.	.	.	.	.	.	.	.	.	.	.	.	.	.	.	.	.	.	.	.	.
66	chr11	76220	64367325	64367325	A	G	AF=1.000000	exonic	SLC22A12	.	synonymous SNV	SLC22A12:NM_001276327:exon5:c.A924G:p.A308A,SLC22A12:NM_001276326:exon7:c.A1146G:p.A382A,SLC22A12:NM_144585:exon7:c.A1248G:p.A416A,SLC22A12:NM_153378:exon7:c.A585G:p.A195A	11q13.1	.	0.9763	0.976837	1	.	.	rs1630320	0.95	.	.	Benign	Familial_renal_hypouricemia	RCV000313264.1	MedGen:OMIM:SNOMED_CT	C0473219:220150:236478009	.	.	.	.	.	.	.	.	.	.	.	.	.	.	.	.	.	.
67	chr11	59601	64367862	64367862	T	C	AF=0.449645	exonic	SLC22A12	.	synonymous SNV	SLC22A12:NM_001276327:exon6:c.T985C:p.L329L,SLC22A12:NM_001276326:exon8:c.T1207C:p.L403L,SLC22A12:NM_144585:exon8:c.T1309C:p.L437L,SLC22A12:NM_153378:exon8:c.T646C:p.L216L	11q13.1	.	0.3188	0.397364	0.5129	ID=COSM1746440;OCCURENCE=1(breast),1(urinary_tract),1(large_intestine)	rs7932775	rs7932775	0.082	MU159151	COAD-US|1|216|0.00463	Benign	Familial_renal_hypouricemia	RCV000300784.1	MedGen:OMIM:SNOMED_CT	C0473219:220150:236478009	.	.	.	.	.	.	.	.	.	.	.	.	.	.	.	.	.	.
68	chr11	43	64367888	64367888	G	A	AF=0.001658	exonic	SLC22A12	.	synonymous SNV	SLC22A12:NM_001276327:exon6:c.G1011A:p.V337V,SLC22A12:NM_001276326:exon8:c.G1233A:p.V411V,SLC22A12:NM_144585:exon8:c.G1335A:p.V445V,SLC22A12:NM_153378:exon8:c.G672A:p.V224V	11q13.1	.	.	.	.	.	.	.	.	.	.	.	.	.	.	.	.	.	.	.	.	.	.	.	.	.	.	.	.	.	.	.	.	.
69	chr11	170	64367925	64367925	G	A	AF=0.001657	exonic	SLC22A12	.	nonsynonymous SNV	SLC22A12:NM_001276327:exon6:c.G1048A:p.E350K,SLC22A12:NM_001276326:exon8:c.G1270A:p.E424K,SLC22A12:NM_144585:exon8:c.G1372A:p.E458K,SLC22A12:NM_153378:exon8:c.G709A:p.E237K	11q13.1	.	.	.	.	ID=COSM1171819;OCCURENCE=1(oesophagus),1(large_intestine)	.	rs747742344	.	MU159567	COAD-US|1|216|0.00463	.	.	.	.	.	0	0.912	D	1	0.899	D	0.999	0.971	D	0	0.843	D	0.999	0.486	D	4.29	0.983	H
70	chr11	431	64368273	64368273	G	A	AF=0.001692	exonic	SLC22A12	.	synonymous SNV	SLC22A12:NM_001276327:exon7:c.G1137A:p.R379R,SLC22A12:NM_001276326:exon9:c.G1359A:p.R453R,SLC22A12:NM_144585:exon9:c.G1461A:p.R487R,SLC22A12:NM_153378:exon9:c.G798A:p.R266R	11q13.1	.	.	.	.	.	.	.	.	.	.	.	.	.	.	.	.	.	.	.	.	.	.	.	.	.	.	.	.	.	.	.	.	.
71	chr11	172	64368288	64368288	T	C	AF=0.000845	exonic	SLC22A12	.	synonymous SNV	SLC22A12:NM_001276327:exon7:c.T1152C:p.H384H,SLC22A12:NM_001276326:exon9:c.T1374C:p.H458H,SLC22A12:NM_144585:exon9:c.T1476C:p.H492H,SLC22A12:NM_153378:exon9:c.T813C:p.H271H	11q13.1	.	.	0.000798722	0.002	.	.	rs200072517	.	.	.	.	.	.	.	.	.	.	.	.	.	.	.	.	.	.	.	.	.	.	.	.	.	.
72	chr11	103503	64368428	64368428	C	T	AF=0.450722	intronic	SLC22A12	.	.	.	11q13.1	.	0.2545	0.324081	0.5119	.	rs11231837	rs11231837	.	.	.	.	.	.	.	.	.	.	.	.	.	.	.	.	.	.	.	.	.	.	.	.	.	.
73	chr11	111	64368943	64368943	G	A	AF=0.003951	intronic	SLC22A12	.	.	.	11q13.1	.	.	0.00119808	0.006	ID=COSN5264057;OCCURENCE=1(haematopoietic_and_lymphoid_tissue)	.	rs114845820	.	.	.	.	.	.	.	.	.	.	.	.	.	.	.	.	.	.	.	.	.	.	.	.	.	.
74	chr11	202	64369090	64369090	G	A	AF=0.000881	UTR3	SLC22A12	NM_001276326:c.*67G>A;NM_001276327:c.*67G>A;NM_144585:c.*67G>A;NM_153378:c.*67G>A	.	.	11q13.1	.	.	0.000798722	0.004	.	.	rs139851336	.	.	.	.	.	.	.	.	.	.	.	.	.	.	.	.	.	.	.	.	.	.	.	.	.	.
75	chr11	5588	64369291	64369291	G	A	AF=0.024265	UTR3	SLC22A12	NM_001276326:c.*268G>A;NM_001276327:c.*268G>A;NM_144585:c.*268G>A;NM_153378:c.*268G>A	.	.	11q13.1	.	.	0.00379393	0.0188	.	.	rs148845071	.	.	.	.	.	.	.	.	.	.	.	.	.	.	.	.	.	.	.	.	.	.	.	.	.	.
76	chr11	189	64369360	64369360	C	T	AF=0.000828	UTR3	SLC22A12	NM_001276326:c.*337C>T;NM_001276327:c.*337C>T;NM_144585:c.*337C>T;NM_153378:c.*337C>T	.	.	11q13.1	.	.	.	.	.	.	.	.	.	.	.	.	.	.	.	.	.	.	.	.	.	.	.	.	.	.	.	.	.	.	.	.	.
77	chr11	285	64369416	64369416	T	A	AF=0.006360	UTR3	SLC22A12	NM_001276326:c.*393T>A;NM_001276327:c.*393T>A;NM_144585:c.*393T>A;NM_153378:c.*393T>A	.	.	11q13.1	.	.	.	.	.	.	.	.	.	.	.	.	.	.	.	.	.	.	.	.	.	.	.	.	.	.	.	.	.	.	.	.	.
78	chr11	87	64369424	64369424	A	G	AF=0.001629	UTR3	SLC22A12	NM_001276326:c.*401A>G;NM_001276327:c.*401A>G;NM_144585:c.*401A>G;NM_153378:c.*401A>G	.	.	11q13.1	.	.	.	.	.	.	rs534988414	.	.	.	.	.	.	.	.	.	.	.	.	.	.	.	.	.	.	.	.	.	.	.	.	.	.
79	chr11	64330	64369540	64369540	G	A	AF=0.305631	UTR3	SLC22A12	NM_001276326:c.*517G>A;NM_001276327:c.*517G>A;NM_144585:c.*517G>A;NM_153378:c.*517G>A	.	.	11q13.1	.	.	0.166134	0.2649	.	rs476037	rs476037	.	.	.	Benign	Familial_renal_hypouricemia	RCV000395041.1	MedGen:OMIM:SNOMED_CT	C0473219:220150:236478009	.	.	.	.	.	.	.	.	.	.	.	.	.	.	.	.	.	.
80	chr11	90	64369947	64369947	C	A	AF=0.001789	downstream	SLC22A12	dist=122	.	.	11q13.1	.	.	.	.	.	.	.	.	.	.	.	.	.	.	.	.	.	.	.	.	.	.	.	.	.	.	.	.	.	.	.	.	.
81	chr4	1123	10027510	10027510	A	-	AF=0.446337	intronic	SLC2A9	.	.	.	4p16.1	.	.	0.273363	0.0992	.	rs61256984	rs61256984	.	.	.	.	.	.	.	.	.	.	.	.	.	.	.	.	.	.	.	.	.	.	.	.	.	.
82	chr11	2799.82	64359177	64359177	G	-	AF=0.00165837	exonic	SLC22A12	.	frameshift deletion	SLC22A12:NM_001276326:exon1:c.149delG:p.W50fs,SLC22A12:NM_001276327:exon1:c.149delG:p.W50fs,SLC22A12:NM_144585:exon1:c.149delG:p.W50fs	11q13.1	.	.	.	.	.	.	rs752156476	.	.	.	.	.	.	.	.	.	.	.	.	.	.	.	.	.	.	.	.	.	.	.	.	.	.
83	chr11	576.95	64367222	64367222	A	T	AF=0.008347	exonic	SLC22A12	.	nonsynonymous SNV	SLC22A12:NM_001276327:exon5:c.A821T:p.Q274L,SLC22A12:NM_001276326:exon7:c.A1043T:p.Q348L,SLC22A12:NM_144585:exon7:c.A1145T:p.Q382L,SLC22A12:NM_153378:exon7:c.A482T:p.Q161L	11q13.1	.	.	.	.	ID=COSM6301250;OCCURENCE=1(liver)	.	rs765990518	.	.	.	Likely pathogenic	Familial_renal_hypouricemia	RCV000348762.1	MedGen:OMIM:SNOMED_CT	C0473219:220150:236478009	0	0.912	D	1	0.899	D	1	0.971	D	0	0.513	D	0.994	0.422	D	2.58	0.756	M
84	chr11	1073.85	64369000	64369000	G	C	AF=0.008347	exonic	SLC22A12	.	nonsynonymous SNV	SLC22A12:NM_001276327:exon8:c.G1315C:p.V439L,SLC22A12:NM_001276326:exon10:c.G1537C:p.V513L,SLC22A12:NM_144585:exon10:c.G1639C:p.V547L,SLC22A12:NM_153378:exon10:c.G976C:p.V326L	11q13.1	.	.	.	.	.	.	.	.	.	.	.	.	.	.	.	0.085	0.357	T	0.017	0.265	B	0.014	0.282	B	0.016	0.014	N	1	0.09	N	0.185	0.091	N

## Sheet: sheet 3
No.	Chr	Qual	Start	End	Ref	Alt	FREQ	Func.refGene	Gene.refGene	GeneDetail.refGene	ExonicFunc.refGene	AAChange.refGene	cytoBand	gwasCatalog	esp6500siv2_all	1000g2015aug_all	1000g2015aug_eas	cosmic82	snp150Common	snp150	nci60	ICGC_Id	ICGC_Occurrence	CLINSIG	CLNDBN	CLNACC	CLNDSDB	CLNDSDBID	SIFT_score	SIFT_converted_rankscore	SIFT_pred	Polyphen2_HDIV_score	Polyphen2_HDIV_rankscore	Polyphen2_HDIV_pred	Polyphen2_HVAR_score	Polyphen2_HVAR_rankscore	Polyphen2_HVAR_pred	LRT_score	LRT_converted_rankscore	LRT_pred	MutationTaster_score	MutationTaster_converted_rankscore	MutationTaster_pred	MutationAssessor_score	MutationAssessor_score_rankscore	MutationAssessor_pred
6	chr4	65	9921985	9921985	T	A	AF=0.000823	intronic	SLC2A9	.	.	.	4p16.1	.	.	.	.	.	.	.	.	.	.	.	.	.	.	.	.	.	.	.	.	.	.	.	.	.	.	.	.	.	.	.	.	.
11	chr4	38	9943684	9943684	G	A	AF=0.000848	intronic	SLC2A9	.	.	.	4p16.1	.	.	.	.	.	.	.	.	.	.	.	.	.	.	.	.	.	.	.	.	.	.	.	.	.	.	.	.	.	.	.	.	.
14	chr4	202	9943751	9943751	G	A	AF=0.000853	intronic	SLC2A9	.	.	.	4p16.1	.	.	.	.	.	.	.	.	.	.	.	.	.	.	.	.	.	.	.	.	.	.	.	.	.	.	.	.	.	.	.	.	.
19	chr4	52	9998373	9998373	G	C	AF=0.000869	intronic	SLC2A9	.	.	.	4p16.1	.	.	.	.	.	.	.	.	.	.	.	.	.	.	.	.	.	.	.	.	.	.	.	.	.	.	.	.	.	.	.	.	.
29	chr4	202	10023016	10023016	C	T	AF=0.000807	exonic	SLC2A9	.	nonsynonymous SNV	SLC2A9:NM_020041:exon1:c.G38A:p.G13D	4p16.1	.	.	.	.	.	.	.	.	.	.	.	.	.	.	.	0.02	0.496	D	0.001	0.067	B	0.001	0.04	B	0	0.002	N	1	0.09	N	0	0.065	N
37	chr11	227	64358747	64358747	C	T	AF=0.001784	UTR5	SLC22A12	NM_001276326:c.-282C>T;NM_001276327:c.-282C>T;NM_144585:c.-282C>T;NM_153378:c.-2362C>T	.	.	11q13.1	.	.	.	.	.	.	.	.	.	.	.	.	.	.	.	.	.	.	.	.	.	.	.	.	.	.	.	.	.	.	.	.	.
39	chr11	85	64358935	64358935	A	G	AF=0.000866	UTR5	SLC22A12	NM_001276326:c.-94A>G;NM_001276327:c.-94A>G;NM_144585:c.-94A>G;NM_153378:c.-2174A>G	.	.	11q13.1	.	.	.	.	.	.	.	.	.	.	.	.	.	.	.	.	.	.	.	.	.	.	.	.	.	.	.	.	.	.	.	.	.
48	chr11	49	64360123	64360123	C	G	AF=0.000877	intronic	SLC22A12	.	.	.	11q13.1	.	.	.	.	.	.	.	.	.	.	.	.	.	.	.	.	.	.	.	.	.	.	.	.	.	.	.	.	.	.	.	.	.
50	chr11	202	64360303	64360303	A	G	AF=0.000804	exonic	SLC22A12	.	nonsynonymous SNV	SLC22A12:NM_001276326:exon2:c.A455G:p.Y152C,SLC22A12:NM_001276327:exon2:c.A455G:p.Y152C,SLC22A12:NM_144585:exon2:c.A455G:p.Y152C	11q13.1	.	.	.	.	.	.	.	.	.	.	.	.	.	.	.	0.001	0.784	D	1	0.899	D	0.989	0.769	D	0.001	0.404	N	0.836	0.81	D	3.685	0.946	H
60	chr11	925	64366992	64366992	G	A	AF=0.076373	intronic	SLC22A12	.	.	.	11q13.1	.	.	.	.	.	.	.	.	.	.	.	.	.	.	.	.	.	.	.	.	.	.	.	.	.	.	.	.	.	.	.	.	.
62	chr11	43	64367105	64367105	C	A	AF=0.001088	intronic	SLC22A12	.	.	.	11q13.1	.	.	.	.	.	.	.	.	.	.	.	.	.	.	.	.	.	.	.	.	.	.	.	.	.	.	.	.	.	.	.	.	.
68	chr11	43	64367888	64367888	G	A	AF=0.001658	exonic	SLC22A12	.	synonymous SNV	SLC22A12:NM_001276327:exon6:c.G1011A:p.V337V,SLC22A12:NM_001276326:exon8:c.G1233A:p.V411V,SLC22A12:NM_144585:exon8:c.G1335A:p.V445V,SLC22A12:NM_153378:exon8:c.G672A:p.V224V	11q13.1	.	.	.	.	.	.	.	.	.	.	.	.	.	.	.	.	.	.	.	.	.	.	.	.	.	.	.	.	.	.	.	.	.
70	chr11	431	64368273	64368273	G	A	AF=0.001692	exonic	SLC22A12	.	synonymous SNV	SLC22A12:NM_001276327:exon7:c.G1137A:p.R379R,SLC22A12:NM_001276326:exon9:c.G1359A:p.R453R,SLC22A12:NM_144585:exon9:c.G1461A:p.R487R,SLC22A12:NM_153378:exon9:c.G798A:p.R266R	11q13.1	.	.	.	.	.	.	.	.	.	.	.	.	.	.	.	.	.	.	.	.	.	.	.	.	.	.	.	.	.	.	.	.	.
76	chr11	189	64369360	64369360	C	T	AF=0.000828	UTR3	SLC22A12	NM_001276326:c.*337C>T;NM_001276327:c.*337C>T;NM_144585:c.*337C>T;NM_153378:c.*337C>T	.	.	11q13.1	.	.	.	.	.	.	.	.	.	.	.	.	.	.	.	.	.	.	.	.	.	.	.	.	.	.	.	.	.	.	.	.	.
77	chr11	285	64369416	64369416	T	A	AF=0.006360	UTR3	SLC22A12	NM_001276326:c.*393T>A;NM_001276327:c.*393T>A;NM_144585:c.*393T>A;NM_153378:c.*393T>A	.	.	11q13.1	.	.	.	.	.	.	.	.	.	.	.	.	.	.	.	.	.	.	.	.	.	.	.	.	.	.	.	.	.	.	.	.	.
80	chr11	90	64369947	64369947	C	A	AF=0.001789	downstream	SLC22A12	dist=122	.	.	11q13.1	.	.	.	.	.	.	.	.	.	.	.	.	.	.	.	.	.	.	.	.	.	.	.	.	.	.	.	.	.	.	.	.	.
84	chr11	1073.85	64369000	64369000	G	C	AF=0.008347	exonic	SLC22A12	.	nonsynonymous SNV	SLC22A12:NM_001276327:exon8:c.G1315C:p.V439L,SLC22A12:NM_001276326:exon10:c.G1537C:p.V513L,SLC22A12:NM_144585:exon10:c.G1639C:p.V547L,SLC22A12:NM_153378:exon10:c.G976C:p.V326L	11q13.1	.	.	.	.	.	.	.	.	.	.	.	.	.	.	.	0.085	0.357	T	0.017	0.265	B	0.014	0.282	B	0.016	0.014	N	1	0.09	N	0.185	0.091	N
